# Supplementary material for: Modeling bispecific monoclonal antibody interaction with two cell membrane targets indicates the importance of surface diffusion
Source: MAbs. 2016 Apr 20;8(5):905–15. doi: 10.1080/19420862.2016.1178437 (PMC4968105; doi:10.1080/19420862.2016.1178437)
Supplement: KMAB_A_1178437_supplemental_material.zip [file kmab-08-05-1178437-s001.zip]

Archive with 3 entries (3 files):
- Simbilogy ODE models.zip
- Diffusion bispecific GSK Supplementary_Review.docx
- MCell3.zip
